# Supplementary material for: Simple-to-use CRISPR-SpCas9/SaCas9/AsCas12a vector series for genome editing in Saccharomyces cerevisiae
Source: G3 (Bethesda). 2021 Aug 30;11(12):jkab304. doi: 10.1093/g3journal/jkab304 (PMC8664446; doi:10.1093/g3journal/jkab304)
Supplement: jkab304_Supplementary_Tables [file jkab304_supplementary_tables.xlsx]

## Sheet: Table S1
Table S1. Yeast strains used in this study.
Strain name	Strain number	MAT	Relevant genotype	Strain background	Relevant figures	sgRNA/crRNA	Reference
BY4742	YIT5002	alpha	his3Δ1 leu2Δ0 lys2Δ0 ura3Δ0	BY4742	3BCDEFG, S5AB	-	(Brachmann et al., 1998)
YIT6528	YIT6528	alpha	YIpHIS-CSE4-ymNeonGreen(internal)-tCSE4(Eco32I-cut@CSE4)	BY4742	3C, S5AB	-	This study
YIT8917	YIT8917	alpha	YIpHIS-CSE4-ymNeonGreen-tADH1(EcoRV-cut@CSE4)	BY4742	3C, S5AB	-	This study
YIT9931	YIT9931	alpha	CSE4-ymNeonGreen(int-aa24)	BY4742	3BC, S2ABDE, S3, S4, S5AB	CSE4-1	This study
YIT9932	YIT9932	alpha	CSE4-ymNeonGreen(int-aa54)	BY4742	3BC, S2A, S3, S5AB	CSE4-2	This study
YIT9933	YIT9933	alpha	CSE4-ymNeonGreen(int-aa52)	BY4742	3BC, S2A, S3, S5AB	CSE4-4	This study
YIT8897	YIT8897	alpha	CSE4-ymNeonGreen(int-aa77)	BY4742	3BC, S2A, S3, S5AB	CSE4-5	This study
YIT8898	YIT8898	alpha	CSE4-ymNeonGreen(int-aa78)	BY4742	3BC, S2A, S3, S5AB	CSE4-6	This study
YIT9934	YIT9934	alpha	CSE4-ymNeonGreen(int-aa99)	BY4742	3BC, S2A, S3, S5AB	CSE4-7	This study
YIT8899	YIT8899	alpha	CSE4-ymNeonGreen(int-aa101)	BY4742	3BC, S2A, S3, S5AB	CSE4-8	This study
YIT8909	YIT8909	alpha	CDC3-ymScarlet-I(int-aa11)	BY4742	3DE, S6ABCD	CDC3-1	This study
YIT8910	YIT8910	alpha	CDC3-ymScarlet-I(int-aa14)	BY4742	3DE, S6ABCD	CDC3-2	This study
YIT8911	YIT8911	alpha	CDC3-ymScarlet-I(int-aa11)	BY4742	3DE, S6ABCD	CDC3-3	This study
YIT8912	YIT8912	alpha	CDC3-ymScarlet-I(int-aa14)	BY4742	3DE, S6ABCD	CDC3-4	This study
YIT8900	YIT8900	alpha	CSE4-ymNeonGreen(int-aa52)	BY4742	3FG, S7AB	CSE4-12a-3	This study
YIT8901	YIT8901	alpha	CSE4-ymNeonGreen(int-aa57)	BY4742	3FG, S7AB	CSE4-12a-4	This study
YIT8902	YIT8902	alpha	CSE4-ymNeonGreen(int-aa56)	BY4742	3FG, S7AB	CSE4-12a-5	This study
YIT8903	YIT8903	alpha	CSE4-ymNeonGreen(int-aa59)	BY4742	3FG, S7AB	CSE4-12a-6	This study
YIT8904	YIT8904	alpha	CSE4-ymNeonGreen(int-aa76)	BY4742	3FG, S7AB	CSE4-12a-7	This study
YIT8905	YIT8905	alpha	CSE4-ymNeonGreen(int-aa80)	BY4742	3FG, S7AB	CSE4-12a-8	This study
BY4741	YIT5001	a	his3Δ1 leu2Δ0 met15Δ0 ura3Δ0	BY4741	4BC	-	(Brachmann et al., 1998)
YIT6460	YIT6460	a	ade2Δ::HIS3MX6	BY4741	4BC, S8B	-	This study
YIT10600	YIT10600	a	pif1-m2 (M40A)	BY4741	5C, S11C, S12	pif1-m2-Sp1	This study
YIT10601	YIT10601	a	pif1-m2 (M40A)	BY4741	5C, S11C, S12	pif1-m2-Sp1	This study
YIT10602	YIT10602	a	pif1-m2 (M40A)	BY4741	5C, S11C, S12	pif1-m2-Sa1	This study
YIT10603	YIT10603	a	pif1-m2 (M40A)	BY4741	5C, S11C, S12	pif1-m2-As1	This study
YIT8984	YIT8984	a	orc6 (S116A)	BY4741	5E, S13C, S14	ORC6N1	This study
YIT8985	YIT8985	a	orc6 (S116A)	BY4741	5E, S13C, S14	ORC6T1	This study
YIT8986	YIT8986	a	orc6 (S116A)	BY4741	5E, S13C, S14	ORC6T2	This study
YIT10597	YIT10597	a	TAO3 (E1493Q)	BY4741	5G, S15D, S16	TAO3(E1493Q)As1	This study
YIT10598	YIT10598	a	TAO3 (E1493Q)	BY4741	5G, S15D, S16	TAO3(E1493Q)As2	This study
YIT10599	YIT10599	a	TAO3 (E1493Q)	BY4741	5G, S15D, S16	TAO3(E1493Q)As3	This study
BY5445	YIT5164	a	ura3 leu2::hisG trp1::hisG lys2 ho::LYS2	SK1	S15D	-	(Alani et al., 1987)	http://yeast.lab.nig.ac.jp/nig/
Literature cited
Brachmann C. B., A. Davies, G. J. Cost, E. Caputo, J. Li, et al., 1998 Designer deletion strains derived from Saccharomyces cerevisiae S288C: A useful set of strains and plasmids for PCR-mediated gene disruption and other applications. Yeast 14: 115–132. https://doi.org/10.1002/(SICI)1097-0061(19980130)14:2<115::AID-YEA204>3.0.CO;2-2
Alani E., L. Cao, and N. Kleckner, 1987 A method for gene disruption that allows repeated use of URA3 selection in the construction of multiply disrupted yeast strains. Genetics 116: 541–545. https://doi.org/10.1093/genetics/116.4.541

## Sheet: Table S2
Table S2. Plasmids used in this study.
Plasmid number	Plasmid name	Relevant figures	Reference
15-12	pGAL1-Cas9-tADH1-pGAL1-2BsaI-sgRNAFE(empty)-HDV-tADH1-CU	2A	This study
16-15	pGAL1-Cas9-tADH1-pGAL1-2BsaI-sgRNAFE(empty)-HDV-tCYC1-CU	2A	This study
15-13	pGAL1-Cas9-tADH1-pSNR52-2BsaI-sgRNAFE(empty)-tSUP4-CU	2B	This study
17-31	pGAL1-SaCas9-tADH1-pGAL1-2BsaI-SagRNA(empty)-HDV-tCYC1-CU	2C	This study
16-16	pGAL1-yenAsCas12a-tADH1-pGAL1-tRNA(Gly)-HindIII-AsCpf1gRNA(empty)-2BsaI-U4AU4-HDV-tCYC1-CU	2D	This study
15-59	pGAL1-Cas9-tADH1-pGAL1-HH-sgRNAFE(CSE4-1)-HDV-tADH1-CU	3BC, S2A, S3, S4, S5AB	This study
15-60	pGAL1-Cas9-tADH1-pGAL1-HH-sgRNAFE(CSE4-2)-HDV-tADH1-CU	3BC, S2A, S3, S5AB	This study
15-61	pGAL1-Cas9-tADH1-pGAL1-HH-sgRNAFE(CSE4-3)-HDV-tADH1-CU	3B, S2A, S3	This study
15-62	pGAL1-Cas9-tADH1-pGAL1-HH-sgRNAFE(CSE4-4)-HDV-tADH1-CU	3BC, S2A, S3, S5AB	This study
15-63	pGAL1-Cas9-tADH1-pGAL1-HH-sgRNAFE(CSE4-5)-HDV-tADH1-CU	3BC, S2A, S3, S5AB	This study
15-64	pGAL1-Cas9-tADH1-pGAL1-HH-sgRNAFE(CSE4-6)-HDV-tADH1-CU	3BC, S2A, S3, S5AB	This study
15-65	pGAL1-Cas9-tADH1-pGAL1-HH-sgRNAFE(CSE4-7)-HDV-tADH1-CU	3BC, S2A, S3, S5AB	This study
15-66	pGAL1-Cas9-tADH1-pGAL1-HH-sgRNAFE(CSE4-8)-HDV-tADH1-CU	3BC, S2A, S3, S5AB	This study
5-55	YIpHIS-CSE4-ymNeonGreen(internal)-tCSE4	3CG, S5AB, S7AB	This study
5-58	YIpHIS-CSE4-ymNeonGreen-tADH1	3CG, S5AB, S7AB	This study
16-17	pGAL1-Cas9-tADH1-pSNR52-sgRNAFE(CDC3-1)-tSUP4-CU	3DE, S6ABCD	This study
16-18	pGAL1-Cas9-tADH1-pSNR52-sgRNAFE(CDC3-2)-tSUP4-CU	3DE, S6ABCD	This study
16-19	pGAL1-Cas9-tADH1-pSNR52-sgRNAFE(CDC3-3)-tSUP4-CU	3DE, S6ABCD	This study
16-20	pGAL1-Cas9-tADH1-pSNR52-sgRNAFE(CDC3-4)-tSUP4-CU	3DE, S6ABCD	This study
15-67	pGAL1-yenAs12a-pGAL1-tRNA-AscrRNA(CSE4-12a-1)-ex3-HDV-CU	3F	This study
15-68	pGAL1-yenAs12a-pGAL1-tRNA-AscrRNA(CSE4-12a-2)-ex3-HDV-CU	3F	This study
15-69	pGAL1-yenAs12a-pGAL1-tRNA-AscrRNA(CSE4-12a-3)-ex3-HDV-CU	3FG, S7AB	This study
15-70	pGAL1-yenAs12a-pGAL1-tRNA-AscrRNA(CSE4-12a-4)-ex3-HDV-CU	3FG, S7AB	This study
15-71	pGAL1-yenAs12a-pGAL1-tRNA-AscrRNA(CSE4-12a-5)-ex3-HDV-CU	3FG, S7AB	This study
15-72	pGAL1-yenAs12a-pGAL1-tRNA-AscrRNA(CSE4-12a-6)-ex3-HDV-CU	3FG, S7AB	This study
15-73	pGAL1-yenAs12a-pGAL1-tRNA-AscrRNA(CSE4-12a-7)-ex3-HDV-CU	3FG, S7AB	This study
15-74	pGAL1-yenAs12a-pGAL1-tRNA-AscrRNA(CSE4-12a-8)-ex3-HDV-CU	3FG, S7AB	This study
18-75	pGAL1-ySaCas9-tADH1-pGAL1-HH-SagRNA(ADE3-Sa1)-HDV-tCYC1-CU	4BC S8B, S9, S10	This study
18-76	pGAL1-ySaCas9-tADH1-pGAL1-HH-SagRNA(ADE3-Sa2)-HDV-tCYC1-CU	4BC S8B, S9, S10	This study
18-77	pGAL1-ySaCas9-tADH1-pGAL1-HH-SagRNA(ADE3-Sa3)-HDV-tCYC1-CU	4BC S8B, S9, S10	This study
18-78	pGAL1-ySaCas9-tADH1-pGAL1-HH-SagRNA(ADE3-Sa4)-HDV-tCYC1-CU	4BC S8B, S9, S10	This study
24-71	pGAL1-Cas9-tADH1-pSNR52-HH-sgRNAFE(pif1-m2-Sp1)-tSUP4-CU	5BC, S11C, S12	This study
24-72	pGAL1-Cas9-tADH1-pGAL1-HH-sgRNAFE(pif1-m2-Sp1)-HDV-tCYC1-CU	5BC, S11C, S12	This study
24-73	pGAL1-ySaCas9-tADH1-pGAL1-HH-SagRNA(pif1-m2-Sa1)-HDV-tCYC1-CU	5BC, S11C, S12	This study
24-74	pGAL1-yenAsCas12a-tADH1-pGAL1-tRNA(Gly)-AscrRNA(pif1-m2-As1)-U4AU4-HDV-tCYC1-CU	5BC, S11C, S12	This study
16-44	pGAL1-Cas9-tADH1-pGAL1-HH-sgRNAFE(ORC6N1)-HDV-tCYC1-CU	5DE, S13C, S14	This study
16-45	pGAL1-yenAsCas12a-tADH1-pGAL1-tRNA(Gly)-HindIII-AsCpf1gRNA(ORC6T1)-U4AU4-HDV-tCYC1-CU	5DE, S13C, S14	This study
16-46	pGAL1-yenAsCas12a-tADH1-pGAL1-tRNA(Gly)-HindIII-AsCpf1gRNA(ORC6T2)-U4AU4-HDV-tCYC1-CU	5DE, S13C, S14	This study
16-47	pGAL1-yenAsCas12a-tADH1-pGAL1-tRNA(Gly)-HindIII-AsCpf1gRNA(ORC6T3)-U4AU4-HDV-tCYC1-CU	5DE, S13C	This study
24-52	pGAL1-yenAsCas12a-tADH1-pGAL1-tRNA(Gly)-AscrRNA(TAO3(E1493Q)As1)-U4AU4-HDV-tCYC1-CU	5FG, S15D, S16	This study
24-53	pGAL1-yenAsCas12a-tADH1-pGAL1-tRNA(Gly)-AscrRNA(TAO3(E1493Q)As2)-U4AU4-HDV-tCYC1-CU	5FG, S15D, S16	This study
24-54	pGAL1-yenAsCas12a-tADH1-pGAL1-tRNA(Gly)-AscrRNA(TAO3(E1493Q)As3)-U4AU4-HDV-tCYC1-CU	5FG, S15D, S16	This study

## Sheet: Table S3
Table S3. Oligo DNA sequences used in this study.
Oligo DNA number	Oligo DNA name	Oligo DNA sequence	Cas	Description	Relevant figures
37-44	CSE4-1F	GGAGGTGATCCTGATGAGTCCGTGAGGACGAAACGAGTAAGCTCGTCGATCACTCAGTAACGTCAAC	SpCas9	Genome-editing plasmid construction	3BC, S2A, S3, S4
37-45	CSE4-2F	GGAGAGGTTCCTGATGAGTCCGTGAGGACGAAACGAGTAAGCTCGTCGAACCTGTTTCCAAGAAGAG	SpCas9	Genome-editing plasmid construction	3BC, S2A, S3
37-46	CSE4-3F	GGAGAGGAAACTGATGAGTCCGTGAGGACGAAACGAGTAAGCTCGTCTTTCCTCTCTTCTTGGAAAC	SpCas9	Genome-editing plasmid construction	3BC, S2A, S3
37-47	CSE4-4F	GGAGACTACGCTGATGAGTCCGTGAGGACGAAACGAGTAAGCTCGTCCGTAGTCTGTTTCGATATCT	SpCas9	Genome-editing plasmid construction	3BC, S2A, S3
37-48	CSE4-5F	GGAGGTCTGTCTGATGAGTCCGTGAGGACGAAACGAGTAAGCTCGTCACAGACTACGAAGACCAAGC	SpCas9	Genome-editing plasmid construction	3BC, S2A, S3
37-49	CSE4-6F	GGAGAAATCGCTGATGAGTCCGTGAGGACGAAACGAGTAAGCTCGTCCGATTTCTAGATTACCTGCT	SpCas9	Genome-editing plasmid construction	3BC, S2A, S3
37-50	CSE4-7F	GGAGTCATTCCTGATGAGTCCGTGAGGACGAAACGAGTAAGCTCGTCGAATGAGTTCGCACTGGTGC	SpCas9	Genome-editing plasmid construction	3BC, S2A, S3
37-51	CSE4-8F	GGAGATATGCCTGATGAGTCCGTGAGGACGAAACGAGTAAGCTCGTCGCATATGAATGAGTTCGCAC	SpCas9	Genome-editing plasmid construction	3BC, S2A, S3
37-52	CSE4-1R	AAACGTTGACGTTACTGAGTGATCGACGAGCTTACTCGTTTCGTCCTCACGGACTCATCAGGATCAC	SpCas9	Genome-editing plasmid construction	3BC, S2A, S3, S4
37-53	CSE4-2R	AAACCTCTTCTTGGAAACAGGTTCGACGAGCTTACTCGTTTCGTCCTCACGGACTCATCAGGAACCT	SpCas9	Genome-editing plasmid construction	3BC, S2A, S3
37-54	CSE4-3R	AAACGTTTCCAAGAAGAGAGGAAAGACGAGCTTACTCGTTTCGTCCTCACGGACTCATCAGTTTCCT	SpCas9	Genome-editing plasmid construction	3BC, S2A, S3
37-55	CSE4-4R	AAACAGATATCGAAACAGACTACGGACGAGCTTACTCGTTTCGTCCTCACGGACTCATCAGCGTAGT	SpCas9	Genome-editing plasmid construction	3BC, S2A, S3
37-56	CSE4-5R	AAACGCTTGGTCTTCGTAGTCTGTGACGAGCTTACTCGTTTCGTCCTCACGGACTCATCAGACAGAC	SpCas9	Genome-editing plasmid construction	3BC, S2A, S3
37-57	CSE4-6R	AAACAGCAGGTAATCTAGAAATCGGACGAGCTTACTCGTTTCGTCCTCACGGACTCATCAGCGATTT	SpCas9	Genome-editing plasmid construction	3BC, S2A, S3
37-58	CSE4-7R	AAACGCACCAGTGCGAACTCATTCGACGAGCTTACTCGTTTCGTCCTCACGGACTCATCAGGAATGA	SpCas9	Genome-editing plasmid construction	3BC, S2A, S3
37-59	CSE4-8R	AAACGTGCGAACTCATTCATATGCGACGAGCTTACTCGTTTCGTCCTCACGGACTCATCAGGCATAT	SpCas9	Genome-editing plasmid construction	3BC, S2A, S3
38-12	CSE4-1F-ymNG	TCTGCTATTCAAAGTGATTCGAGTGGAAGATCACTCAGTAACGTCATGGTCTCAAAAGGCGAAGA	SpCas9	Preparation of donor fragment for genome-editing	3BC, S2A, S3, S4
38-13	CSE4-2F-ymNG	TCGTTATTGCAGAGAACAAGAGCGACAAAGAACCTGTTTCCAAGAATGGTCTCAAAAGGCGAAGA	SpCas9	Preparation of donor fragment for genome-editing	3BC, S2A, S3
38-14	CSE4-3F-ymNG	GCGTTATCGTTATTGCAGAGAACAAGAGCGACAAAGAACCTGTTTATGGTCTCAAAAGGCGAAGA	SpCas9	Preparation of donor fragment for genome-editing	3BC, S2A, S3
38-15	CSE4-4F-ymNG	AGAGAGGAAAGAAGACGTTATGAAAGCTCAAAAAGTGACCTAGATATGGTCTCAAAAGGCGAAGA	SpCas9	Preparation of donor fragment for genome-editing	3BC, S2A, S3
38-16	CSE4-5F-ymNG	AGCTCAAAAAGTGACCTAGATATCGAAACAGACTACGAAGACCAAATGGTCTCAAAAGGCGAAGA	SpCas9	Preparation of donor fragment for genome-editing	3BC, S2A, S3
38-17	CSE4-6F-ymNG	TCAAAAAGTGACCTAGATATCGAAACAGACTACGAAGACCAAGCAATGGTCTCAAAAGGCGAAGA	SpCas9	Preparation of donor fragment for genome-editing	3BC, S2A, S3
38-18	CSE4-7F-ymNG	ACAGAAAATGAAGAAGAAGCTGAAATGGAAACTGAAGTACCTGCAATGGTCTCAAAAGGCGAAGA	SpCas9	Preparation of donor fragment for genome-editing	3BC, S2A, S3
38-19	CSE4-8F-ymNG	AATGAAGAAGAAGCTGAAATGGAAACTGAAGTACCTGCACCAGTGATGGTCTCAAAAGGCGAAGA	SpCas9	Preparation of donor fragment for genome-editing	3BC, S2A, S3
38-28	CSE4-1R-ymNG	TAACGCACGATCGTTAATAGATTGTTGGTCTCCTGCAAGCCTGTTCTTGTAAAGTTCGTCCATGC	SpCas9	Preparation of donor fragment for genome-editing	3BC, S2A, S3, S4
38-29	CSE4-2R-ymNG	ATCTAGGTCACTTTTTGAGCTTTCATAACGTCTTCTTTCCTCTCTCTTGTAAAGTTCGTCCATGC	SpCas9	Preparation of donor fragment for genome-editing	3BC, S2A, S3
38-30	CSE4-3R-ymNG	GTCACTTTTTGAGCTTTCATAACGTCTTCTTTCCTCTCTTCTTGGCTTGTAAAGTTCGTCCATGC	SpCas9	Preparation of donor fragment for genome-editing	3BC, S2A, S3
38-31	CSE4-4R-ymNG	CTCGATTTCTAGATTACCTGCTTGGTCTTCGTAGTCTGTTTCGATCTTGTAAAGTTCGTCCATGC	SpCas9	Preparation of donor fragment for genome-editing	3BC, S2A, S3
38-32	CSE4-5R-ymNG	TTCAGCTTCTTCTTCATTTTCTGTCTCGATTTCTAGATTACCTGCCTTGTAAAGTTCGTCCATGC	SpCas9	Preparation of donor fragment for genome-editing	3BC, S2A, S3
38-33	CSE4-6R-ymNG	CATTTCAGCTTCTTCTTCATTTTCTGTCTCGATTTCTAGATTACCCTTGTAAAGTTCGTCCATGC	SpCas9	Preparation of donor fragment for genome-editing	3BC, S2A, S3
38-34	CSE4-7R-ymNG	CTGTCTAACATATCTGTCTAAGGCATATGAATGAGTTCGCACTGGCTTGTAAAGTTCGTCCATGC	SpCas9	Preparation of donor fragment for genome-editing	3BC, S2A, S3
38-35	CSE4-8R-ymNG	CCTTTTCTGTCTAACATATCTGTCTAAGGCATATGAATGAGTTCGCTTGTAAAGTTCGTCCATGC	SpCas9	Preparation of donor fragment for genome-editing	3BC, S2A, S3
38-56	CSE4-175-5	ATCCCACTGTGTCGCGAAAT	-	CSE4-mNeonGreen PCR check	3BC, S2B, S4
38-57	CSE4aa186-3	ACGCCATAATCGCCATTGAC	-	CSE4-mNeonGreen PCR check	3BC, S2B, S4
38-67	CDC3-1F	GATCTGTTCCCTGATGAGTCCGTGAGGACGAAACGAGTAAGCTCGTCGGAACAAGTGTCCATTAAGC	SpCas9	Genome-editing plasmid construction	3DE, S6AB
38-68	CDC3-2F	GATCGACACTCTGATGAGTCCGTGAGGACGAAACGAGTAAGCTCGTCAGTGTCCATTAAGCAGGACC	SpCas9	Genome-editing plasmid construction	3DE, S6AB
38-69	CDC3-3F	GATCGAACAACTGATGAGTCCGTGAGGACGAAACGAGTAAGCTCGTCTTGTTCCGGGTCCTGCTTAA	SpCas9	Genome-editing plasmid construction	3DE, S6AB
38-70	CDC3-4F	GATCGTCAGCCTGATGAGTCCGTGAGGACGAAACGAGTAAGCTCGTCGCTGACGCTCTTCTTGTTCC	SpCas9	Genome-editing plasmid construction	3DE, S6AB
38-71	CDC3-1R	AAACGCTTAATGGACACTTGTTCCGACGAGCTTACTCGTTTCGTCCTCACGGACTCATCAGGGAACA	SpCas9	Genome-editing plasmid construction	3DE, S6AB
38-72	CDC3-2R	AAACGGTCCTGCTTAATGGACACTGACGAGCTTACTCGTTTCGTCCTCACGGACTCATCAGAGTGTC	SpCas9	Genome-editing plasmid construction	3DE, S6AB
38-73	CDC3-3R	AAACTTAAGCAGGACCCGGAACAAGACGAGCTTACTCGTTTCGTCCTCACGGACTCATCAGTTGTTC	SpCas9	Genome-editing plasmid construction	3DE, S6AB
38-74	CDC3-4R	AAACGGAACAAGAAGAGCGTCAGCGACGAGCTTACTCGTTTCGTCCTCACGGACTCATCAGGCTGAC	SpCas9	Genome-editing plasmid construction	3DE, S6AB
38-75	CDC3-1and3F-mSI	TAATACGTTGCCATGAGTTTAAAGGAGGAACAAGTGTCCATTAAGATGGTGTCTAAAGGTGAAGC	SpCas9	Preparation of donor fragment for genome-editing	3DE, S6AB
38-76	CDC3-1and3R-mSI	ATCATTGAATTGATCATGCTGACGCTCTTCTTGTTCCGGGTCCTGCTTGTACAACTCATCCATACC	SpCas9	Preparation of donor fragment for genome-editing	3DE, S6AB
38-77	CDC3-2F-mSI	GTTGCCATGAGTTTAAAGGAGGAACAAGTGTCCATTAAGCAGGACATGGTGTCTAAAGGTGAAGC	SpCas9	Preparation of donor fragment for genome-editing	3DE, S6AB
38-78	CDC3-2R-mSI	CTGAACATCATTGAATTGATCATGCTGACGCTCTTCTTGTTCCGGCTTGTACAACTCATCCATACC	SpCas9	Preparation of donor fragment for genome-editing	3DE, S6AB
38-79	CDC3-4F-mSI	GCCATGAGTTTAAAGGAGGAACAAGTGTCCATTAAGCAGGACCCGATGGTGTCTAAAGGTGAAGC	SpCas9	Preparation of donor fragment for genome-editing	3DE, S6AB
38-80	CDC3-4R-mSI	GATCTGAACATCATTGAATTGATCATGCTGACGCTCTTCTTGTTCCTTGTACAACTCATCCATACC	SpCas9	Preparation of donor fragment for genome-editing	3DE, S6AB
38-81	CDC3-51-5	TCCAGGATCACACGACAACT	-	CDC3-mScarlet-I PCR check	3DE, S6B
39-1	CDC3aa38-3	TCCATCATGATCCTGCGACT	-	CDC3-mScarlet-I PCR check	3DE, S6B
37-60	CSE4-12a-1F	AGATAATAGCAGAACTAACCCATTGTT	enAsCas12a	Genome-editing plasmid construction	3FG
37-61	CSE4-12a-2F	AGATTCGCTCTTGTTCTCTGCAATAAC	enAsCas12a	Genome-editing plasmid construction	3FG
37-62	CSE4-12a-3F	AGATCTCTCTTCTTGGAAACAGGTTCT	enAsCas12a	Genome-editing plasmid construction	3FG
37-63	CSE4-12a-4F	AGATCAAGAAGAGAGGAAAGAAGACGT	enAsCas12a	Genome-editing plasmid construction	3FG
37-64	CSE4-12a-5F	AGATATAACGTCTTCTTTCCTCTCTTC	enAsCas12a	Genome-editing plasmid construction	3FG
37-65	CSE4-12a-6F	AGATAGCTTTCATAACGTCTTCTTTCC	enAsCas12a	Genome-editing plasmid construction	3FG
37-66	CSE4-12a-7F	AGATTAGATTACCTGCTTGGTCTTCGT	enAsCas12a	Genome-editing plasmid construction	3FG
37-67	CSE4-12a-8F	AGATTGTCTCGATTTCTAGATTACCTG	enAsCas12a	Genome-editing plasmid construction	3FG
37-68	CSE4-12a-1R	AAAAAACAATGGGTTAGTTCTGCTATT	enAsCas12a	Genome-editing plasmid construction	3FG
37-69	CSE4-12a-2R	AAAAGTTATTGCAGAGAACAAGAGCGA	enAsCas12a	Genome-editing plasmid construction	3FG
37-70	CSE4-12a-3R	AAAAAGAACCTGTTTCCAAGAAGAGAG	enAsCas12a	Genome-editing plasmid construction	3FG
37-71	CSE4-12a-4R	AAAAACGTCTTCTTTCCTCTCTTCTTG	enAsCas12a	Genome-editing plasmid construction	3FG
37-72	CSE4-12a-5R	AAAAGAAGAGAGGAAAGAAGACGTTAT	enAsCas12a	Genome-editing plasmid construction	3FG
37-73	CSE4-12a-6R	AAAAGGAAAGAAGACGTTATGAAAGCT	enAsCas12a	Genome-editing plasmid construction	3FG
37-74	CSE4-12a-7R	AAAAACGAAGACCAAGCAGGTAATCTA	enAsCas12a	Genome-editing plasmid construction	3FG
37-75	CSE4-12a-8R	AAAACAGGTAATCTAGAAATCGAGACA	enAsCas12a	Genome-editing plasmid construction	3FG
56-20	CSE4-12a-1Fv2-mNG	AAAGAATACTAATATAACATAATCATGTCAAGTAAACAACAATGGATGGTCTCAAAAGGCGAAGA	enAsCas12a	Preparation of donor fragment for genome-editing	3FG
56-21	CSE4-12a-1Rv2-mNG	ACTGAGTGATCTTCCACTCGAATCACTTTGAATAGCAGAACTAACCTTGTAAAGTTCGTCCATGC	enAsCas12a	Preparation of donor fragment for genome-editing	3FG
56-22	CSE4-12a-2Fv2-mNG	GGAGACCAACAATCTATTAACGATCGTGCGTTATCGTTATTGCAGATGGTCTCAAAAGGCGAAGA	enAsCas12a	Preparation of donor fragment for genome-editing	3FG
56-23	CSE4-12a-2Rv2-mNG	TCTTTCCTCTCTTCTTGGAAACAGGTTCTTTGTCGCTCTTGTTCTCTTGTAAAGTTCGTCCATGC	enAsCas12a	Preparation of donor fragment for genome-editing	3FG
56-24	CSE4-12a-3Fv2-mNG	GCGTTATCGTTATTGCAGAGAACAAGAGCGACAAAGAACCTGTTTATGGTCTCAAAAGGCGAAGA	enAsCas12a	Preparation of donor fragment for genome-editing	3FG
56-25	CSE4-12a-3Rv2-mNG	GTCACTTTTTGAGCTTTCATAACGTCTTCTTTCCTCTCTTCTTGGCTTGTAAAGTTCGTCCATGC	enAsCas12a	Preparation of donor fragment for genome-editing	3FG
56-26	CSE4-12a-4Fv2-mNG	CAGAGAACAAGAGCGACAAAGAACCTGTTTCCAAGAAGAGAGGAAATGGTCTCAAAAGGCGAAGA	enAsCas12a	Preparation of donor fragment for genome-editing	3FG
56-27	CSE4-12a-4Rv2-mNG	TGTTTCGATATCTAGGTCACTTTTTGAGCTTTCATAACGTCTTCTCTTGTAAAGTTCGTCCATGC	enAsCas12a	Preparation of donor fragment for genome-editing	3FG
56-28	CSE4-12a-5Fv2-mNG	TTGCAGAGAACAAGAGCGACAAAGAACCTGTTTCCAAGAAGAGAGATGGTCTCAAAAGGCGAAGA	enAsCas12a	Preparation of donor fragment for genome-editing	3FG
56-29	CSE4-12a-5Rv2-mNG	TTCGATATCTAGGTCACTTTTTGAGCTTTCATAACGTCTTCTTTCCTTGTAAAGTTCGTCCATGC	enAsCas12a	Preparation of donor fragment for genome-editing	3FG
56-30	CSE4-12a-6Fv2-mNG	ACAAGAGCGACAAAGAACCTGTTTCCAAGAAGAGAGGAAAGAAGAATGGTCTCAAAAGGCGAAGA	enAsCas12a	Preparation of donor fragment for genome-editing	3FG
56-31	CSE4-12a-6Rv2-mNG	GTAGTCTGTTTCGATATCTAGGTCACTTTTTGAGCTTTCATAACGCTTGTAAAGTTCGTCCATGC	enAsCas12a	Preparation of donor fragment for genome-editing	3FG
56-32	CSE4-12a-7Fv2-mNG	GAAAGCTCAAAAAGTGACCTAGATATCGAAACAGACTACGAAGACATGGTCTCAAAAGGCGAAGA	enAsCas12a	Preparation of donor fragment for genome-editing	3FG
56-33	CSE4-12a-7Rv2-mNG	AGCTTCTTCTTCATTTTCTGTCTCGATTTCTAGATTACCTGCTTGCTTGTAAAGTTCGTCCATGC	enAsCas12a	Preparation of donor fragment for genome-editing	3FG
56-34	CSE4-12a-8Fv2-mNG	AGTGACCTAGATATCGAAACAGACTACGAAGACCAAGCAGGTAATATGGTCTCAAAAGGCGAAGA	enAsCas12a	Preparation of donor fragment for genome-editing	3FG
56-35	CSE4-12a-8Rv2-mNG	AGTTTCCATTTCAGCTTCTTCTTCATTTTCTGTCTCGATTTCTAGCTTGTAAAGTTCGTCCATGC	enAsCas12a	Preparation of donor fragment for genome-editing	3FG
45-33	ADE3-Sa1-F	GGAGATGCTTCTGATGAGTCCGTGAGGACGAAACGAGTAAGCTCGTCAAGCATTCAAGGTCACGTGC	SaCas9	Genome-editing plasmid construction	4BC, S8B, S9, S10
45-34	ADE3-Sa2-F	GGAGGTTTGCCTGATGAGTCCGTGAGGACGAAACGAGTAAGCTCGTCGCAAACCCAGGCACGTGACC	SaCas9	Genome-editing plasmid construction	4BC, S8B, S9, S10
45-35	ADE3-Sa3-F	GGAGAGACTCCTGATGAGTCCGTGAGGACGAAACGAGTAAGCTCGTCGAGTCTGGTCTGTTGCCTAC	SaCas9	Genome-editing plasmid construction	4BC, S8B, S9, S10
45-36	ADE3-Sa4-F	GGAGATGAAGCTGATGAGTCCGTGAGGACGAAACGAGTAAGCTCGTCCTTCATGCGTACATATGTGG	SaCas9	Genome-editing plasmid construction	4BC, S8B, S9, S10
45-37	ADE3-Sa1-R	TAACGCACGTGACCTTGAATGCTTGACGAGCTTACTCGTTTCGTCCTCACGGACTCATCAGAAGCAT	SaCas9	Genome-editing plasmid construction	4BC, S8B, S9, S10
45-38	ADE3-Sa2-R	TAACGGTCACGTGCCTGGGTTTGCGACGAGCTTACTCGTTTCGTCCTCACGGACTCATCAGGCAAAC	SaCas9	Genome-editing plasmid construction	4BC, S8B, S9, S10
45-39	ADE3-Sa3-R	TAACGTAGGCAACAGACCAGACTCGACGAGCTTACTCGTTTCGTCCTCACGGACTCATCAGGAGTCT	SaCas9	Genome-editing plasmid construction	4BC, S8B, S9, S10
45-40	ADE3-Sa4-R	TAACCCACATATGTACGCATGAAGGACGAGCTTACTCGTTTCGTCCTCACGGACTCATCAGCTTCAT	SaCas9	Genome-editing plasmid construction	4BC, S8B, S9, S10
48-53	ADE3updown50-F	TGAGACCAGGTAACGAGACGAACACAACTTTACAAGTCAAATAAGAAATCGACAACTTAATTATA	SaCas9	Preparation of donor fragment for ADE3 deletion	4BC, S8B, S9, S10
48-54	ADE3updown50-R	AAAAAAACTTTTGCATTTGTCTTTATTAAATTCTATATAATTAAGTTGTCGATTTCTTATTTGAC	SaCas9	Preparation of donor fragment for ADE3 deletion	4BC, S8B, S9, S10
46-60	ADE3-221-5	ATTTGCCATGACTCCTCCCA	-	ADE3 deletion PCR check / Sanger sequencing	4BC, S8B, S9, S10
46-61	ADE3+257-3	CTCATTAATGCGTCTCCCCG	-	ADE3 deletion PCR check / Sanger sequencing	4BC, S8B, S9, S10
56-47	M13fwd-5	gttgtaaaacgacggccagt	-	PCR check of plasmids from yeast cells	S2E
56-48	sgRNAFEsc-HDV-3	CCAAAAGCACcaccgactc	-	PCR check of plasmids from yeast cells	S2E
53-57	CSE4-1F35-ymNG	AAAGTGATTCGAGTGGAAGATCACTCAGTAACGTCATGGTCTCAAAAGGCGAAGA	SpCas9	Preparation of donor fragment for genome-editing	S4
53-58	CSE4-1R35-ymNG	TCGTTAATAGATTGTTGGTCTCCTGCAAGCCTGTTCTTGTAAAGTTCGTCCATGC	SpCas9	Preparation of donor fragment for genome-editing	S4
53-61	CSE4-1F25-ymNG	GAGTGGAAGATCACTCAGTAACGTCATGGTCTCAAAAGGCGAAGA	SpCas9	Preparation of donor fragment for genome-editing	S4
53-62	CSE4-1R25-ymNG	ATTGTTGGTCTCCTGCAAGCCTGTTCTTGTAAAGTTCGTCCATGC	SpCas9	Preparation of donor fragment for genome-editing	S4
53-65	CSE4-1F15-ymNG	TCACTCAGTAACGTCATGGTCTCAAAAGGCGAAGA	SpCas9	Preparation of donor fragment for genome-editing	S4
53-66	CSE4-1R15-ymNG	TCCTGCAAGCCTGTTCTTGTAAAGTTCGTCCATGC	SpCas9	Preparation of donor fragment for genome-editing	S4
62-13	pif1-m2-Sp1-SNR52-F	GATCAAACGACTGATGAGTCCGTGAGGACGAAACGAGTAAGCTCGTCTCGTTTTCTATGAGTAGTCG	SpCas9	Genome-editing plasmid construction	5C
62-14	pif1-m2-Sp1-SNR52-R	AAACCGACTACTCATAGAAAACGAGACGAGCTTACTCGTTTCGTCCTCACGGACTCATCAGTCGTTT	SpCas9	Genome-editing plasmid construction	5C
62-15	pif1-m2-Sp1-GAL1-F	GGAGAAACGACTGATGAGTCCGTGAGGACGAAACGAGTAAGCTCGTCTCGTTTTCTATGAGTAGTCG	SpCas9	Genome-editing plasmid construction	5C
62-16	pif1-m2-Sp1-GAL1-R	AAACCGACTACTCATAGAAAACGAGACGAGCTTACTCGTTTCGTCCTCACGGACTCATCAGTCGTTT	SpCas9	Genome-editing plasmid construction	5C
62-17	pif1-m2-Sa1-F	GGAGTGGCGTCTGATGAGTCCGTGAGGACGAAACGAGTAAGCTCGTCACGCCAAACTATCGTTTTCT	SaCas9	Genome-editing plasmid construction	5C
62-18	pif1-m2-Sa1-R	TAACAGAAAACGATAGTTTGGCGTGACGAGCTTACTCGTTTCGTCCTCACGGACTCATCAGACGCCA	SaCas9	Genome-editing plasmid construction	5C
62-19	pif1-m2-As1-F	AGATTATGAGTAGTCGTGGTTTCAGGT	enAsCas12a	Genome-editing plasmid construction	5C
62-20	pif1-m2-As1-R	AAAAACCTGAAACCACGACTACTCATA	enAsCas12a	Genome-editing plasmid construction	5C
62-25	pif1-m2-Donor-F	GTTTCAACAGTTTTCTTTTACTCAAAAACGTATCGCACGCCAAACTATCGTTTTCTgctAGTAGTCGTGG	-	Preparation of donor fragment for genome-editing	5C
62-26	pif1-m2-Donor-R	TATGGAAGGATGCTTCAATTGTGCTTGAATAAAGTTATTAGACCTGAAACCACGACTACTagcAGAAAAC	-	Preparation of donor fragment for genome-editing	5C
63-36	pif1-m2-check-5	CCAAACTATCGTTTTCTgct	-	pif1-m2 (M40A) knock-in PCR check	5C, S11AC
63-37	PIF1aa141-3	TCAGAAATTAACTGCGGTGG	-	pif1-m2 (M40A) knock-in PCR check	5C, S11ABC
63-38	PIF1-WT-check-5	CGCCAAACTATCGTTTTCTATG	-	pif1-m2 (M40A) knock-in PCR check	5C, S11BC
63-52	PIF1-309-5	ATCAGGACGCTTCAAATGCC		PIF1 Sanger sequencing	S12
63-54	PIF1aa103-3	CCACCGGGTCTTCTTTATGT		PIF1 Sanger sequencing	S12
39-45	ORC6N1-F	GGAGCAAACGCTGATGAGTCCGTGAGGACGAAACGAGTAAGCTCGTCCGTTTGTTCTTTTTGGGGCT	SpCas9	Genome-editing plasmid construction	5E
39-46	ORC6N1-R	AAACAGCCCCAAAAAGAACAAACGGACGAGCTTACTCGTTTCGTCCTCACGGACTCATCAGCGTTTG	SpCas9	Genome-editing plasmid construction	5E
39-54	ORC6T1-F	AGATCTTGGACACCGAGCCCCAAAAAG	enAsCas12a	Genome-editing plasmid construction	5E
39-55	ORC6T1-R	AAAACTTTTTGGGGCTCGGTGTCCAAG	enAsCas12a	Genome-editing plasmid construction	5E
39-56	ORC6T2-F	AGATGGGCTCGGTGTCCAAGCAAATTG	enAsCas12a	Genome-editing plasmid construction	5E
39-57	ORC6T2-R	AAAACAATTTGCTTGGACACCGAGCCC	enAsCas12a	Genome-editing plasmid construction	5E
39-58	ORC6T3-F	AGATTTCTTTTTGGGGCTCGGTGTCCA	enAsCas12a	Genome-editing plasmid construction	5E
39-59	ORC6T3-R	AAAATGGACACCGAGCCCCAAAAAGAA	enAsCas12a	Genome-editing plasmid construction	5E
39-68	orc6-S116A-dsDNA	GAACCTTTTCAGACAAAGTTTATCTAATTCTTCACCTATGAAACAATTTGCTTGGACACCGgcgCCCAAAAAGAACAAACGCAGTCCAGTAAAGAACGGTGGGAGGTTTACTTCTTCTGATCCGA	-	Preparation of donor fragment for genome-editing	5E
40-33	ORC6aa95-5	GAACCTTTTCAGACAAAGTT	-	Preparation of donor fragment for genome-editing	5E
40-34	ORC6aa136-3	TCGGATCAGAAGAAGTAAAC	-	Preparation of donor fragment for genome-editing	5E
41-10	ORC6-5	ATGTCCATGCAACAAGTCCA	-	orc6 (S116A) knock-in PCR check	5E, S13ABC
41-11	orc6(S116A)aa122-3	CGTTTGTTCTTTTTGGGcgc	-	orc6 (S116A) knock-in PCR check	5E, S13AC
41-12	ORC6aa122-3	CGTTTGTTCTTTTTGGGGCT	-	orc6 (S116A) knock-in PCR check	5E, S13BC
41-48	ORC6aa6-5	GTCCAACATTGTGTCGCAGA	-	ORC6 Sanger sequencing	S14
41-49	ORC6aa197-3	CGTCGTTTCCTGGTTCCTCT	-	ORC6 Sanger sequencing	S14
62-27	TAO3(E1493Q)As1-F	AGATAACAGCTGAAAGTAGATCAACAG	enAsCas12a	Genome-editing plasmid construction	5G
62-28	TAO3(E1493Q)As2-F	AGATGTTTCAACAGCTGAAAGTAGATC	enAsCas12a	Genome-editing plasmid construction	5G
62-29	TAO3(E1493Q)As3-F	AGATAGCTGTTGAAACGAAATTACATA	enAsCas12a	Genome-editing plasmid construction	5G
62-30	TAO3(E1493Q)As1-R	AAAACTGTTGATCTACTTTCAGCTGTT	enAsCas12a	Genome-editing plasmid construction	5G
62-31	TAO3(E1493Q)As2-R	AAAAGATCTACTTTCAGCTGTTGAAAC	enAsCas12a	Genome-editing plasmid construction	5G
62-32	TAO3(E1493Q)As3-R	AAAATATGTAATTTCGTTTCAACAGCT	enAsCas12a	Genome-editing plasmid construction	5G
62-33	TAO3(E1493Q)-Donor-F	TTTAGTGGCAGATAAGGAAGATACAAGGACATTTGCTGTTGATCTACTTTCAGCTGTTcagACGAAATTA	-	Preparation of donor fragment for genome-editing	5G
62-34	TAO3(E1493Q)-Donor-R	AAGAATTTGCAAGTCTCTCCTTAAATACCTTGGTATAAGAAGAATTATGTAATTTCGTctgAACAGCTGA	-	Preparation of donor fragment for genome-editing	5G
63-27	TAO3(E1493Q)-check-5	GATCTACTTTCAGCTGTTca	-	TAO3 (E1493Q) knock-in PCR check	5G, S15ACD
63-28	TAO3aa1583-3	CATAAACGTGTCCAACTCTT	-	TAO3 (E1493Q) knock-in PCR check	5G, S15ABCD
63-29	TAO3(E1493E)-check-5	GATCTACTTTCAGCTGTTGA	-	TAO3 (E1493Q) knock-in PCR check	5G, S15BD
63-48	TAO3aa1371-5	TGGACGATGATTTAGAGTTGCC	-	TAO3 Sanger sequencing	S16
63-50	TAO3aa1567-3	CCCAAGGTACCATAAGCACC	-	TAO3 Sanger sequencing	S16

## Sheet: Table S4
Table S5. Genome-editing target sequences used in this study.
Target sequence name	Cas	gRNA promoter	Orientation	Sequence	PAM	GC content	Melting temperature (°C)	Relevant figures	Gene insertion efficiency (45-bp homology arm)	ORF deletion efficiency (with the donor fragment)	Indel efficiency (without the donor fragment)	Single amino acid substitution efficiency
CSE4-1	SpCaS10	pGAL1	Fwd	GATCACTCAGTAACGTCAAC	AGG	0.45	54.3994	3BC, S2ABED, S3, S4, S5AB	0.875	-	-	-
CSE4-2	SpCaS10	pGAL1	Fwd	GAACCTGTTTCCAAGAAGAG	AGG	0.45	57.8809	3BC, S2A, S3, S5AB	0.708	-	-	-
CSE4-3	SpCaS10	pGAL1	Rev	TTTCCTCTCTTCTTGGAAAC	AGG	0.4	57.4667	3B, S2A,S3	0	-	-	-
CSE4-4	SpCaS10	pGAL1	Rev	CGTAGTCTGTTTCGATATCT	AGG	0.4	53.3591	3BC, S2A, S3, S5AB	0.917	-	-	-
CSE4-5	SpCaS10	pGAL1	Fwd	ACAGACTACGAAGACCAAGC	AGG	0.5	58.4976	3BC, S2A, S3, S5AB	0.875	-	-	-
CSE4-6	SpCaS10	pGAL1	Rev	CGATTTCTAGATTACCTGCT	TGG	0.4	55.1505	3BC, S2A, S3, S5AB	0.792	-	-	-
CSE4-7	SpCaS10	pGAL1	Rev	GAATGAGTTCGCACTGGTGC	AGG	0.55	65.8269	3BC, S2A, S3, S5AB	0.083	-	-	-
CSE4-8	SpCaS10	pGAL1	Rev	GCATATGAATGAGTTCGCAC	TGG	0.45	60.6759	3BC, S2A, S3, S5AB	0.75	-	-	-
CDC3-1	SpCaS10	pSNR52	Fwd	GGAACAAGTGTCCATTAAGC	AGG	0.45	58.602	3DE, S6ABCD	0.229	-	-	-
CDC3-2	SpCaS10	pSNR52	Fwd	AGTGTCCATTAAGCAGGACC	CGG	0.5	60.546	3DE, S6ABCD	0.667	-	-	-
CDC3-3	SpCaS10	pSNR52	Rev	TTGTTCCGGGTCCTGCTTAA	TGG	0.5	66.4525	3DE, S6ABCD	0.479	-	-	-
CDC3-4	SpCaS10	pSNR52	Rev	GCTGACGCTCTTCTTGTTCC	GGG	0.55	64.0095	3DE, S6ABCD	0.084	-	-	-
CSE4-12a-1	enAsCaS13a	pGAL1	Rev	AATAGCAGAACTAACCCATTGTT	TTTG	0.35	59.4656	3F	0	-	-	-
CSE4-12a-2	enAsCaS13a	pGAL1	Rev	TCGCTCTTGTTCTCTGCAATAAC	TTTG	0.43	64.3653	3F	0	-	-	-
CSE4-12a-3	enAsCaS13a	pGAL1	Rev	CTCTCTTCTTGGAAACAGGTTCT	TTTC	0.43	61.6611	3FG, S7AB	0.542	-	-	-
CSE4-12a-4	enAsCaS13a	pGAL1	Fwd	CAAGAAGAGAGGAAAGAAGACGT	TTTC	0.43	61.7855	3FG, S7AB	0.5	-	-	-
CSE4-12a-5	enAsCaS13a	pGAL1	Rev	ATAACGTCTTCTTTCCTCTCTTC	TTTC	0.39	58.5763	3FG, S7AB	0.25	-	-	-
CSE4-12a-6	enAsCaS13a	pGAL1	Rev	AGCTTTCATAACGTCTTCTTTCC	TTTG	0.39	61.4516	3FG, S7AB	0.333	-	-	-
CSE4-12a-7	enAsCaS13a	pGAL1	Rev	TAGATTACCTGCTTGGTCTTCGT	TTTC	0.43	62.7051	3FG, S7AB	0.625	-	-	-
CSE4-12a-8	enAsCaS13a	pGAL1	Rev	TGTCTCGATTTCTAGATTACCTG	TTTC	0.39	58.8952	3FG, S7AB	0.875	-	-	-
ADE3-Sa1	SaCaS10	pGAL1	Fwd	AAGCATTCAAGGTCACGTGC	CTGGGT	0.5	65.143	4BC, S8B, S9, S10	-	0.816	0.322	-
ADE3-Sa2	SaCaS10	pGAL1	Rev	GCAAACCCAGGCACGTGACC	TTGAAT	0.65	72.1569	4BC, S8B, S9, S10	-	0.779	0.552	-
ADE3-Sa3	SaCaS10	pGAL1	Rev	GAGTCTGGTCTGTTGCCTAC	TTGAAT	0.55	58.8646	4BC, S8B, S9, S10	-	0.798	0.437	-
ADE3-Sa4	SaCaS10	pGAL1	Rev	CTTCATGCGTACATATGTGG	CTGAGT	0.45	58.9956	4BC, S8B, S9, S10	-	0.737	0.661	-
pif1-m2-Sp1	SpCaS10	pSNR52	Fwd	TCGTTTTCTATGAGTAGTCG	TGG	0.4	54.4968	5BC, S11C, S12	-	-	-	0.25
pif1-m2-Sp1	SpCaS10	pGAL1	Fwd	TCGTTTTCTATGAGTAGTCG	TGG	0.4	54.4968	5BC, S11C, S12	-	-	-	0.917
pif1-m2-Sa1	SaCaS10	pGAL1	Fwd	ACGCCAAACTATCGTTTTCT	ATGAGT	0.4	60.1484	5BC, S11C, S12	-	-	-	0.833
pif1-m2-As1	enAsCaS13a	pGAL1	Fwd	TATGAGTAGTCGTGGTTTCAGGT	TTTC	0.435	61.3464	5BC, S11C, S12	-	-	-	1
ORC6N1	SpCaS10	pGAL1	Rev	CGTTTGTTCTTTTTGGGGCT	CGG	0.45	64.8922	5DE, S13C, S14	-	-	-	0.5
ORC6T1	enAsCaS13a	pGAL1	Fwd	CTTGGACACCGAGCCCCAAAAAG	TTTG	0.565	72.998	5DE, S13C, S14	-	-	-	0.792
ORC6T2	enAsCaS13a	pGAL1	Rev	GGGCTCGGTGTCCAAGCAAATTG	TTTG	0.565	73.999	5DE, S13C, S14	-	-	-	0.708
ORC6T3	enAsCaS13a	pGAL1	Rev	TTCTTTTTGGGGCTCGGTGTCCA	TTTG	0.522	73.957	5DE, S13C	-	-	-	0
TAO3(E1493Q)As1	enAsCaS13a	pGAL1	Rev	AACAGCTGAAAGTAGATCAACAG	TTTC	0.391	59.0884	5FG, S15D, S16	-	-	-	0.875
TAO3(E1493Q)As2	enAsCaS13a	pGAL1	Rev	GTTTCAACAGCTGAAAGTAGATC	TTTC	0.391	58.554	5FG, S15D, S16	-	-	-	0.792
TAO3(E1493Q)AS4	enAsCaS13a	pGAL1	Fwd	AGCTGTTGAAACGAAATTACATA	TTTC	0.304	59.2199	5FG, S15D, S16	-	-	-	0.917

## Sheet: Table S5
Table S5. Candidate nucleotides for editing
Number of PAMs
	Whole genome	chrI	chrII	chrIII	chrIV	chrV	chrVI	chrVII	chrVIII	chrIX	chrX	chrXI	chrXII	chrXIII	chrXIV	chrXV	chrXVI
Chromosome size (bp)	12071326	230218	813184	316620	1531933	576874	270161	1090940	562643	439888	745751	666816	1078177	924431	784333	1091291	948066
SpCas9 PAMs	939973	18647	63637	25098	116744	45312	21434	84244	44209	35210	57785	51297	84656	72084	61951	84612	73053
SaCas9 PAMs	336193	6220	22812	8797	42590	16046	7523	30360	15545	12235	20825	18581	30289	25940	21962	29998	26470
AsCas12a PAMs	674488	12263	45573	17631	86845	31714	14917	61329	31531	24180	41319	37697	59272	51569	43264	61953	53431
Number of candidate nucleotides for editing
	Whole genome	chrI	chrII	chrIII	chrIV	chrV	chrVI	chrVII	chrVIII	chrIX	chrX	chrXI	chrXII	chrXIII	chrXIV	chrXV	chrXVI
Chromosome size (bp)	12071326	230218	813184	316620	1531933	576874	270161	1090940	562643	439888	745751	666816	1078177	924431	784333	1091291	948066
SpCas9	7232768	141005	490537	189658	907795	347476	163182	650768	339107	267417	446554	396382	649430	555363	473266	651623	563205
SaCas9	3790932	69985	256484	98974	481108	180885	84741	342371	175506	138048	235395	209487	341604	292341	247413	338281	298309
AsCas12a	7393451	135643	499624	189769	949707	350395	162182	671800	344158	266088	455167	411720	655814	566922	475910	673513	585039
Sp/Sa	8271633	159786	559658	216223	1043381	396788	185645	744670	386516	303694	511659	454667	742569	635658	540622	744565	645532
Sp/As	10382639	197994	701222	271190	1318023	495911	232051	938005	483977	378197	640129	573272	927814	795885	673939	939824	815206
Sa/As	9060361	168216	611581	235092	1157937	431036	200205	821089	420945	326807	559170	502944	808007	694325	587017	821458	714532
Sp/Sa/As	10798207	205802	728484	282035	1371451	515588	241099	975289	502930	392678	666387	596511	965516	827655	701730	977205	847847
Percentage of candidate nucleotides for editing
	Whole genome	chrI	chrII	chrIII	chrIV	chrV	chrVI	chrVII	chrVIII	chrIX	chrX	chrXI	chrXII	chrXIII	chrXIV	chrXV	chrXVI
SpCas9	0.599169	0.612485	0.60323	0.599008	0.592581	0.602343	0.604018	0.59652	0.602704	0.607921	0.598798	0.59444	0.602341	0.600762	0.603399	0.597112	0.594057
SaCas9	0.314044	0.303994	0.315407	0.312596	0.314053	0.313561	0.313669	0.313831	0.311931	0.313825	0.315648	0.31416	0.316835	0.316239	0.315444	0.309982	0.31465
AsCas12a	0.61248	0.589194	0.614405	0.599359	0.61994	0.607403	0.600316	0.615799	0.611681	0.604899	0.610347	0.617442	0.608262	0.613266	0.60677	0.617171	0.617087
Sp/Sa	0.68523	0.694064	0.68823	0.68291	0.681088	0.687824	0.687164	0.682595	0.686965	0.690389	0.686099	0.681848	0.688726	0.687621	0.689276	0.682279	0.680894
Sp/As	0.860108	0.860028	0.862317	0.856516	0.860366	0.859652	0.858936	0.859814	0.860185	0.859757	0.858368	0.859715	0.86054	0.860946	0.859251	0.861204	0.859862
Sa/As	0.750569	0.730681	0.752082	0.742505	0.755867	0.747193	0.741058	0.752644	0.748156	0.742932	0.749808	0.754247	0.74942	0.751084	0.748428	0.75274	0.753673
Sp/Sa/As	0.894534	0.893944	0.895842	0.890768	0.895242	0.893762	0.892427	0.89399	0.893871	0.892677	0.893578	0.894566	0.895508	0.895313	0.894684	0.895458	0.894291
